# Supplementary material for: TACO: a general-purpose tool for predicting cell-type–specific transcription factor dimers
Source: BMC Genomics. 2014 Mar 19;15:208. doi: 10.1186/1471-2164-15-208 (PMC4004051; doi:10.1186/1471-2164-15-208)
Supplement: Additional file 1: Table S1 — Known dimeric DNA-binding transcription factor complexes, in a machine-friendly format. Known dimeric DNA-binding transcription factor complexes, manually compiled from the existing biochemical literature, represented as TRANSFAC motif complexes. [file 1471-2164-15-208-S1.xls]

## Sheet: Sheet1
Description	PubMed ID	Consensus sequence	M1_acc	M1_orientation	offset	M2_acc	M2_orientation	spacing	trimmed_spacing	cluster_id (Jankowski et al. 2013)	cluster_id (this study, example_UwDnase)	cluster_id (this study, example_OpenChromDnase)	comment
SOX–OCT	22344693	(CTTTGT)n(ATGCAAAT)	M01247	reverse	12	M00795	reverse	-8	-2	4	1	3	canonical spacing
SOX–OCT	22344693	(CTTTGT)(ATGCAAAT)	M01247	reverse	11	M00795	reverse	-9	-3	NA	NA	NA	compressed spacing
SOX–OCT	22344693	(CTTTGT)nnnn(ATGCAAAT)	M01247	reverse	15	M00795	reverse	-5	1	NA	NA	NA	plus3 spacing
HNF1–HNF1	2460858	(GTTAAT)n(ATTAAC)	M01712	forward	5	M01712	reverse	-1	-1	2	3	22
p53–p53–p53–p53	8475074	(RRRCW)(WGYYY)(RRRCW)(WGYYY)	M00761	reverse	10	M00761	forward	0	0	10	5	1	our method predicts it as a dimer of two homodimers
SMAD–SMAD	21724602	(GTCT)(AGAC)	M01889	forward	3	M01889	reverse	-4	-2	10	5	NA	found in the same cluster as p53 homotetramer
TCF–RUNX	17158875	(CTTTGA{T)GTGG}	M01705	forward	7	M01160	reverse	-2	-2	5	7	NA
ETS–RUNX	20019798	(CAGGA{T)GTGG}	M00074	forward	8	M01160	reverse	-5	-3	9	8	89
AR–FOXA1	21572438	(TGTTCT)nnnn(TGTTTACTTT)	M00921	forward	12	M00724	forward	4	4	6	9	NA
EBF1–EBF1	20876732	(TCCC)nn(GGGA)	M01003	reverse	5	M01003	forward	-6	-2	8	11	29
HNF4α–HNF4α	18829458	(AGTCCA)A(AGTCCA)	M00967	forward	7	M00967	forward	-2	0	NA	12	4
bHLH–bHLH	17148476	(CACGTG)nnnnn(CACGTG)	M01808	forward	11	M01808	reverse	5	5	16	17	37
AR–AR, GR–GR or PR–PR	10598584	(GGTACA)nnn(TGTTCT)	M00921	reverse	7	M00921	forward	-1	3	30	20	NA	steroid response elements (SREs); individual receptors differ in their binding site preferences
p50–p65 (NF-κB)	9450761	(GGGRN)Y(YYCC)	M01100	reverse	4	M00750	reverse	-5	-5	21	22	74
ER–ER	15036253	(AGGTCA)nnn(TGACCT)	M00959	forward	6	M00959	reverse	-5	-5	25	25	NA	estrogen response element (ERE)
IRF–IRF	7687740	(GAAA)nn(GAAA)	M01665	reverse	5	M01250	reverse	-2	0	7	31	9	interferon-stimulated response element (ISRE)
ETS–AP-1	16272134	(GGAA)n(TGACTCA)	M01281	forward	4	M00926	reverse	-2	0	36	43	13
ETS–IRF	22992523	(GGAA)nn(GAAA)	M00074	forward	9	M01250	reverse	-4	0	15	44	38	ETS–IRF composite element (EICE)
SOX9–SOX9	17264118	(ACAAAG)nnnn(CTTTGT)	M01590	forward	12	M01590	reverse	0	2	293	50	2
VD3R–VD3R	1648450	(AGGTCA)nnn(AGGTCA)	M01270	forward	9	M01270	forward	2	3	NA	NA	NA	vitamin D3 response element (VDRE)
TR–TR or RXR–TR	1648450	(AGGTCA)nnnn(AGGTCA)	M01270	forward	10	M01270	forward	3	4	179	58	NA	thyroid hormone response elements (TRE)
RAR–RAR	1648450	(AGGTCA)nnnnn(AGGTCA)	M01270	forward	11	M01270	forward	4	5	NA	NA	NA	retinoic acid response element (RARE)
bHLH–GATA	9214632	(CAGGTG)nnnnnnnnn(GATA)	M01808	forward	14	M00789	forward	8	8	99	72	7
STAT–STAT	7708771	(TTCC)n(GGAA)	M00500	forward	7	M00500	reverse	-1	-1	63	109	11
AP-1–IRF	22992523	(TGANTCA)nnnn(GAAA)	M00926	forward	4	M01881	reverse	-4	-1	98	210	68	AP-1–IRF composite element (AICE)
ETS-1–ETS-1	12034715	(GGAA)nnnn(TTCC)	M00074	forward	9	M00074	reverse	-4	0	NA	NA	NA
SOX2–PAX6	15558474	(CTTTGT)nn(ANNTTCACGCWTSANTKMAY)	M01590	reverse	9	M00097	forward	-3	2	NA	NA	NA
GATA–GATA	8628290	(ATC{W)GATAAG}	M00462	reverse	5	M00462	forward	-5	1	NA	NA	NA	GATApal
GABPα–CREB	23050235	(CGGAA{GTG)ACG}	M01660	reverse	1	M00113	forward	-5	-3	NA	NA	NA
